# Supplementary material for: An autosomal recessive variant in PYGM causes myophosphorylase deficiency in Red Angus composite cattle
Source: BMC Genomics. 2024 Apr 27;25:417. doi: 10.1186/s12864-024-10330-1 (PMC11055281; doi:10.1186/s12864-024-10330-1)
Supplement: Supplementary file 1 — Supplementary Material 1. [file 12864_2024_10330_MOESM1_ESM.xlsx]

## Sheet: Sheet1
Additional File 1. Experiments conducted on each affected calf. No samples/data other than DNA were available on Calves E-H.
Animal	Exercise Test	PAS Staining	PYGM ImmunoStaining	Myophosphorylase Histochemical Staining	Genotyping	Meat Quality
Calf A	x	x	x	x	x
Calf B	x	x	x	x	x	x
Calf C	x	x	x		x	x
Calf D		x	x		x
Calf E					x
Calf F					x
Calf G					x
Calf H					x
