# Supplementary material for: An autosomal recessive variant in PYGM causes myophosphorylase deficiency in Red Angus composite cattle
Source: BMC Genomics. 2024 Apr 27;25:417. doi: 10.1186/s12864-024-10330-1 (PMC11055281; doi:10.1186/s12864-024-10330-1)
Supplement: Supplementary file 3 — Supplementary Material 3. [file 12864_2024_10330_MOESM3_ESM.xlsx]

## Sheet: Sheet1
Additional File 3. Primers for genotyping of the PYGM variant (Chr29: 42989581). Both reactions were run with an annealing temperature of 58°C.
Genotyping Method	Forward Primer (5’-3’)	Reverse Primer (5’-3’)	Fragment Length (bp)
Sanger Sequencing	ACCAGTACCCCAGGAAGAGG	GGAAACTCTTGGGACATGGA	626
RLM-RACE	CTGGCAGAGATCATTGCTGA	GCGAGCACAGAATTAATACGACT	1308
