# Supplementary material for: An autosomal recessive variant in PYGM causes myophosphorylase deficiency in Red Angus composite cattle
Source: BMC Genomics. 2024 Apr 27;25:417. doi: 10.1186/s12864-024-10330-1 (PMC11055281; doi:10.1186/s12864-024-10330-1)
Supplement: Supplementary file 8 — Supplementary Material 8. [file 12864_2024_10330_MOESM8_ESM.xlsx]

## Sheet: Sheet1
Additional File 8. Descriptive statistics using t-test of expressible moisture % of longissimus lumborum muscle at initial and final storage time of cattle by PYGM genotype. There was no significant difference between wild-type and carrier animals for either timepoint (N=5).
	Day 0		Day 14
Genotype Group	M (%)	SD	M (%)	SD
Wild-Type	22.8	21.87	20.69	11.52
Carrier	22.14	13.26	20.52	14.88
1Calf B	-	-	16	-
1Affected calf not included in statistical analysis
