# Supplementary material for: An autosomal recessive variant in PYGM causes myophosphorylase deficiency in Red Angus composite cattle
Source: BMC Genomics. 2024 Apr 27;25:417. doi: 10.1186/s12864-024-10330-1 (PMC11055281; doi:10.1186/s12864-024-10330-1)
Supplement: Supplementary file 9 — Supplementary Material 9. [file 12864_2024_10330_MOESM9_ESM.xlsx]

## Sheet: Sheet1
Additional File 9. Descriptive statistics and significance using t-test for instrumental color of the longissimus lumborum muscle at day 14 post-harvest of cattle heterozygous or wild-type for the PYGM genotype.
	Wild-Type		Carrier
Measurement	M	SD	M	SD
L*	48.3	1.46	48.49	1.04
a*	17.12	1.71	16.78	2.07
b*	7.65	0.65	7	1.13
a*/b* Ratio	2.24b	0.1	2.41a	0.12
Hue Angle	24.11b	0.82	22.58a	1.03
Chroma	18.76	1.8	18.19	2.34
a-b Means within a row with a different superscript differ significantly (P<0.05); N=5
