# Supplementary material for: An autosomal recessive variant in PYGM causes myophosphorylase deficiency in Red Angus composite cattle
Source: BMC Genomics. 2024 Apr 27;25:417. doi: 10.1186/s12864-024-10330-1 (PMC11055281; doi:10.1186/s12864-024-10330-1)
Supplement: Supplementary file 10 — Supplementary Material 10. [file 12864_2024_10330_MOESM10_ESM.xlsx]

## Sheet: Sheet1
Additional File 10. Descriptive statistics using t-test of pH of longissimus lumborum muscle days 0, 9 and 14 post-harvest of cattle representing each PYGM genotype.
	Day 0	Day 9	Day 14
Genotype Group	M	M	M	SD
Wild-Type	-	-	5.53a	0.002
Carrier	-	-	5.48b	0.001
*Calf B	7.44	-	7.12	-
*Calf C	7.38	7.42	-	-
a-b Means within a column with a different superscript differ significantly (P<0.05);
* Affected calves not included in statistical analysis
