# Supplementary material for: An autosomal recessive variant in PYGM causes myophosphorylase deficiency in Red Angus composite cattle
Source: BMC Genomics. 2024 Apr 27;25:417. doi: 10.1186/s12864-024-10330-1 (PMC11055281; doi:10.1186/s12864-024-10330-1)
Supplement: Supplementary file 11 — Supplementary Material 11. [file 12864_2024_10330_MOESM11_ESM.xlsx]

## Sheet: Sheet1
Additional File 11. Instrumental color of longissimus lumborum muscle at day 0, 9 and 14 post-harvest for heifers homozygous for the PYGM genotype.
	Calf B		Calf C
Measurement	Day 0	Day 14	Day 9
L*	31.96	38.53	36.27
a*	7.91	8.54	9.17
b*	2.13	2.23	3.41
a*/b* Ratio	3.71	3.82	2.69
Hue Angle	15.07	14.63	20.4
Chroma	8.19	8.82	9.78
