# Supplementary material for: An autosomal recessive variant in PYGM causes myophosphorylase deficiency in Red Angus composite cattle
Source: BMC Genomics. 2024 Apr 27;25:417. doi: 10.1186/s12864-024-10330-1 (PMC11055281; doi:10.1186/s12864-024-10330-1)
Supplement: Supplementary file 12 — Supplementary Material 12. [file 12864_2024_10330_MOESM12_ESM.xlsx]

## Sheet: Sheet1
Additional File 12. Descriptive statistics using t-test for cook loss and Warner-Bratzler shear force (WBSF) of longissimus lumborum muscle at day 14 post-harvest of cattle grouped by PYGM genotype. There was no significant difference between wild-type and carrier animals for either measurement (N=5).
	WBSF		Cook Loss
Genotype Group	M (kgf)	SD	M (%)	SD
Wild-Type	2.74	0.46	0.1609	0.06
Carrier	3.06	0.7	0.2248	0.06
1Calf B	1.57	-	0.1159	-
1Affected calves not included in statistical analysis
